# Supplementary material for: Moral Judgments on Short-Term Sexual Behaviors among Chinese College Students: Exploring the Roles of Gender and Physical Attractiveness
Source: Front Psychol. 2017 Feb 13;8:191. doi: 10.3389/fpsyg.2017.00191 (PMC5303732; doi:10.3389/fpsyg.2017.00191)
Supplement: DATA SHEET 1 — Raw Data. [file Data_Sheet_1.ZIP]

Archive with 1 entries (1 files):
- body attractiveness and moral judgment.sav
